# Supplementary material for: Expression of IL-37 Induces a Regulatory T-Cell-like Phenotype and Function in Jurkat Cells
Source: Cells. 2022 Aug 18;11(16):2565. doi: 10.3390/cells11162565 (PMC9406943; doi:10.3390/cells11162565)
Supplement: Supplementary file 1 [file cells-11-02565-s001.zip]

Archive with 1 entries (1 files):
- cells-1768677-supplementary.pdf
